# Supplementary material for: Liver-derived cell lines from cavefish Astyanax mexicanus as an in vitro model for studying metabolic adaptation
Source: Sci Rep. 2022 Jun 16;12:10115. doi: 10.1038/s41598-022-14507-0 (PMC9203785; doi:10.1038/s41598-022-14507-0)
Supplement: Supplementary file 3 — Supplementary Table 1. [file 41598_2022_14507_MOESM3_ESM.xlsx]

## Sheet: top53_TPM (1)
ensid	Name	Biotype	Description	TPM.s_pachonfedliver1	TPM.s_pachonfedliver2	TPM.s_pachonfedliver3	TPM.s_pachonfedmuscle1	TPM.s_pachonfedmuscle2	TPM.s_pachonfedmuscle3	TPM.s_surfacefedliver1	TPM.s_surfacefedliver2	TPM.s_surfacefedliver3	TPM.s_surfacefedmuscle1	TPM.s_surfacefedmuscle2	TPM.s_surfacefedmuscle3	TPM.s_tinajafedliver1	TPM.s_tinajafedliver2	TPM.s_tinajafedliver3	TPM.s_tinajafedmuscle1	TPM.s_tinajafedmuscle2	TPM.s_tinajafedmuscle3	TPM.s_pachon_atac_1	TPM.s_pachon_atac_2	TPM.s_surface_atac_1	TPM.s_surface_atac_2	TPM.s_tinaja_atac_1	TPM.s_tinaja_atac_2	s_cfl_pachon_e211_p50	s_cfl_pachon_e211_p51a	s_cfl_pachon_e211_p51b	s_sfl_a11_p45	s_sfl_a11_p46a	s_sfl_a11_p46b	liver_mean	muscle_mean	liver_median	muscle_median	liver_stddeviation	muscle_stddeviation	cellline_mean	cellline_median	cellline_stddeviation
ENSAMXG00000000135	dpyda.3	protein_coding	dihydropyrimidine dehydrogenase [Source:NCBI gene;Acc:103045749]	90.79	30.1	84.73	1.61	1.72	3.83	39.58	22.47	25.64	1.63	1.78	1.23	45.45	40.46	65.75	1.43	1.56	2.13	111.85	85.13	24	34.39	43.29	22.86	44.75	56.13	78.93	5.94	18.45	8.27	51.1	1.88	40.46	1.63	29.07	0.77	35.41	31.6	29.34
ENSAMXG00000000394	aclya	protein_coding	ATP citrate lyase [Source:NCBI gene;Acc:103042216]	51.36	58.71	53.51	4.9	0	0.15	37.74	2.83	1.6	0.03	1.65	0.06	11.96	18.77	25.42	0.05	0.12	0.16	74.05	90.99	37.32	16.25	26.31	12.06	29.14	60.37	112.2	461.93	159.34	143.44	34.59	0.79	26.31	0.12	26.5	1.63	161.07	127.82	155.41
ENSAMXG00000002094	met	protein_coding	MET proto-oncogene, receptor tyrosine kinase [Source:ZFIN;Acc:ZDB-GENE-041014-1]	99.63	74.03	77.87	1.3	0.91	3.75	49.96	42.14	82.67	1.5	2.47	1.35	68.06	51.92	67.02	1.18	1.56	3.76	86.25	77.7	70.82	79.32	84.46	73.25	50.66	71.05	69.85	62.31	47.17	57.44	72.34	1.98	74.03	1.5	15.08	1.1	59.75	59.88	9.82
ENSAMXG00000002101	dop1b	protein_coding	DOP1 leucine zipper like protein B [Source:ZFIN;Acc:ZDB-GENE-040426-1195]	34.77	49.2	25.92	2.46	1.97	4.15	8.39	6.22	3.63	1.18	2.53	1.4	78.3	74.99	54.94	1.49	1.37	1.65	20.47	12.22	7.91	4.48	21.18	26.14	13.61	17.06	19.4	35.91	45.53	47.24	28.58	2.02	21.18	1.65	24.96	0.93	29.79	27.65	14.98
ENSAMXG00000002286	entpd8	protein_coding	ectonucleoside triphosphate diphosphohydrolase 8 [Source:ZFIN;Acc:ZDB-GENE-040724-142]	57.28	21.32	46.53	1.63	1.84	0.76	52.4	29.36	24.42	1.47	1.81	1.88	19.7	27.72	28.54	1.88	1.81	2.04	42.17	50.19	35.08	38.25	44.36	39.42	0.78	1.71	2.99	17.51	54.22	91.96	37.12	1.68	38.25	1.81	11.72	0.38	28.2	10.25	37.27
ENSAMXG00000004360	scd	protein_coding	acyl-CoA desaturase-like [Source:NCBI gene;Acc:103032943]	90.28	1.58	1082.92	1.65	1.07	2.5	302.01	6.4	0.54	0.72	1.84	0.87	10.72	5.8	24.55	0.22	1.39	1.78	384.85	422.01	31.21	214.15	189.21	6.03	87.88	218.19	238.64	2051.35	263.43	184.88	184.82	1.34	31.21	1.39	289.01	0.69	507.4	228.42	758.84
ENSAMXG00000004720	tm4sf4	protein_coding	transmembrane 4 L six family member 4 [Source:NCBI gene;Acc:103035778]	102.88	80.95	101.28	1.97	1.29	1.95	47.29	52.17	71.4	0.93	0.34	1.63	14.3	19.67	28.05	1.31	0.6	1.1	200.08	153.85	64.61	60.15	62.67	32.19	5.07	8.57	8	680.52	470.64	626.37	72.77	1.24	62.67	1.29	50.61	0.56	299.86	239.6	327.91
ENSAMXG00000006127	elovl2	protein_coding	ELOVL fatty acid elongase 2 [Source:NCBI gene;Acc:103027447]	3.46	24.26	22.35	2.21	0	0	19.21	7.93	6.53	0	1.36	0	8.31	13.47	24.28	0	0	0	48.04	14.48	7.12	6.08	58.48	69.93	4.24	8.53	9.32	28.53	22.12	25.69	22.26	0.4	14.48	0	20.52	0.82	16.41	15.72	10.26
ENSAMXG00000008237	ahcy	protein_coding	adenosylhomocysteinase [Source:NCBI gene;Acc:103042971]	1976.42	2685.89	3226.01	20.15	25.55	66.37	2421.62	1827.68	2497.5	74.52	86.36	66	1519.98	2520	3257.59	22.51	26.59	89.86	5508.74	5428.66	3211.03	2702.76	2306.31	2099.96	1110.54	1053.43	927.95	590.13	828.99	522.47	2879.34	53.1	2520	66	1166.31	29.03	838.92	878.47	240.77
ENSAMXG00000008298	slc7a3b	protein_coding	cationic amino acid transporter 3-like [Source:NCBI gene;Acc:103021899]	242.66	151.86	57.86	9.17	6.6	18.23	41.64	8.14	26.49	3.8	8.61	5.33	284.71	227.85	48.78	4.19	4.31	5.01	7.63	7.62	4.23	17.13	19.83	47.46	158.42	204.41	142.98	77.2	57.88	17.91	79.59	7.25	41.64	5.33	96.81	4.54	109.8	110.09	70.17
ENSAMXG00000009512	igfbp1a	protein_coding	insulin-like growth factor-binding protein 1 [Source:NCBI gene;Acc:103033920]	888.97	1010.5	549.36	6.8	8.38	18.9	12.18	8.78	96.71	5.47	4.83	6.48	861.51	486.28	112.24	2.77	2.86	4.82	103.99	26.17	27.48	64.82	150.44	206.63	310.37	623.12	620.14	151.53	137.59	56.69	307.07	6.81	112.24	5.47	356.71	4.88	316.57	230.95	250.19
ENSAMXG00000010173	shmt1	protein_coding	serine hydroxymethyltransferase 1 (soluble) [Source:ZFIN;Acc:ZDB-GENE-040426-1558]	460.61	173.84	269.74	7.04	4.01	14.52	141.69	159	95.9	11.76	10.87	6.22	110.89	163.25	208.22	4.07	9.93	18.56	600.29	684.71	401.93	616.74	519.9	271.14	309.52	297.12	186.83	122.31	237.41	56.32	325.19	9.66	269.74	9.93	203.66	4.88	201.58	212.12	99.66
ENSAMXG00000011639	CPA1	protein_coding	carboxypeptidase A1-like [Source:NCBI gene;Acc:103029000]	222.73	33.03	121.94	0.03	0.04	0.07	25.44	62.08	95.15	0.03	0.1	0.13	56.68	22.27	56.56	0	0.07	0	126.44	40.32	331.84	46.46	144.12	24.11	7.95	6.16	5.28	378.54	540.91	569.36	93.94	0.05	56.68	0.04	86.56	0.04	251.37	193.24	276.07
ENSAMXG00000012389	gata6	protein_coding	GATA binding protein 6 [Source:NCBI gene;Acc:103028246]	19.68	8.45	11.36	0.05	0.07	0.06	8.91	5.34	13.12	0	0	0	13.2	12.96	17.61	0	0.04	0	18.21	14.13	18	17.98	18	15.98	0	0	0	31.6	30.11	47.7	14.2	0.02	14.13	0	4.27	0.03	18.24	15.05	20.91
ENSAMXG00000012577	fasn	protein_coding	fatty acid synthase [Source:NCBI gene;Acc:103030617]	173.02	329.6	667.83	13.35	5.1	13.72	204.16	13.49	5.57	3.99	7.3	3.83	290.01	240.24	291.65	4.57	4.14	5.19	339.98	439.49	13.91	14.7	294.52	70.51	79.51	87.29	93.29	627.75	252.13	185.91	225.91	6.8	240.24	5.1	186.83	3.96	220.98	139.6	210.64
ENSAMXG00000012590	mthfd1b	protein_coding	methylenetetrahydrofolate dehydrogenase, cyclohydrolase and formyltetrahydrofolate synthetase 1 [Source:NCBI gene;Acc:103042181]	74.16	13.46	66.6	1.09	0.84	5.7	30.99	12.46	8.35	2.51	2.97	1.1	5.46	10.4	22.29	0.61	1.7	5.44	130.26	130.65	24.22	27.95	45.48	18.56	43.3	46.03	43.12	55.94	59.83	22.36	41.42	2.44	24.22	1.7	41.42	1.94	45.1	44.66	13.11
ENSAMXG00000013028	slc16a13	protein_coding	solute carrier family 16 member 13 [Source:NCBI gene;Acc:103042041]	9.89	22.13	19.96	0.27	0.26	0.74	13.98	1.87	8.08	0.14	0.61	0	20.11	6.61	14.55	0.12	0.2	0.1	15.89	14.31	9.38	8.82	20.42	24.56	4.94	5.34	4.69	23.15	49.22	34.1	14.04	0.27	14.31	0.2	6.53	0.25	20.24	14.24	18.65
ENSAMXG00000013358	dhcr24	protein_coding	24-dehydrocholesterol reductase [Source:ZFIN;Acc:ZDB-GENE-041212-73]	16.73	35.36	19.02	1.24	0.3	0.25	6.92	10.09	16.6	0.64	0.66	0.44	20.57	31.55	16.88	0.12	0	0.08	19.45	15.55	10.32	9.38	33.39	34.21	18.79	50.86	133.35	178.15	48.6	21.39	19.73	0.41	16.88	0.3	9.56	0.39	75.19	49.73	65.36
ENSAMXG00000013567	slc19a1	protein_coding	solute carrier family 19 member 1 [Source:NCBI gene;Acc:103024217]	55.83	11.03	31.54	1.82	0.93	1.61	15.68	12.85	17.2	0.18	0.87	0.31	5.05	8.18	15.48	0.36	0.22	0.68	25.66	36.64	13.97	11.66	20.08	14.85	26.91	32.12	32.25	9.12	11.77	10.31	19.71	0.78	15.48	0.68	13.09	0.6	20.41	19.34	11.17
ENSAMXG00000014119	tfr2	protein_coding	transferrin receptor 2 [Source:ZFIN;Acc:ZDB-GENE-041220-3]	112.29	86.33	67.72	1	2.43	1.08	73.91	59.28	69.11	1.88	2.3	1.8	106.06	50.71	50.59	8.67	2.02	1.8	103.54	96.92	131.62	197.09	82.58	69.08	0.95	7.45	2.94	126.9	107.36	26.38	90.46	2.55	82.58	1.88	37.72	2.34	45.33	16.91	56.68
ENSAMXG00000014479	ERG28	protein_coding	ergosterol biosynthesis 28 homolog [Source:NCBI gene;Acc:103034519]	51.76	48.98	109.9	0.28	0	0	34.71	63.6	39.52	0.29	0	0	13.79	55.82	23.34	0	0.42	0.32	88.22	83.98	30.48	66.87	32.07	25.71	2.08	5.77	18.05	87.03	12.9	11.81	51.25	0.15	48.98	0	27.18	0.18	22.94	12.36	31.89
ENSAMXG00000015974	fads2	protein_coding	fatty acid desaturase 2 [Source:NCBI gene;Acc:103027972]	32.78	173.69	229.71	2.97	0.48	0.79	23.92	10.44	135.06	0.34	2.1	0.53	40.23	27.91	85.99	0.24	0.12	0.63	234.91	187.31	86.7	72.23	1005.32	643.48	12.73	33.87	24.01	607.9	281	284.25	199.31	0.91	86.7	0.53	273.15	0.97	207.29	157.44	233.82
ENSAMXG00000016480	slc5a8l	protein_coding	sodium-coupled monocarboxylate transporter 1-like [Source:NCBI gene;Acc:103032595]	59.98	11.6	30.08	0.03	0.08	0.07	20.53	9.16	17.57	0.1	0.03	0.03	5.96	16.53	15.72	0.12	0.11	0.08	38.51	44.38	44.23	40.3	30.78	27.8	0.07	0.15	0.38	130.18	84.03	246.92	27.54	0.07	27.8	0.08	15.54	0.04	76.96	42.2	99.44
ENSAMXG00000018599	sall1a	protein_coding	spalt like transcription factor 1 [Source:NCBI gene;Acc:103044225]	57.11	107.08	42.27	1.16	0.18	0.1	19.56	14.09	71.31	0.19	0.57	0.36	103.65	51.05	13.23	0.17	0.08	0.21	16.59	14.97	23.33	25.72	18.19	17.79	56.28	66.17	70	27.1	41.37	79.4	39.73	0.34	23.33	0.19	32.05	0.34	56.72	61.23	19.46
ENSAMXG00000019724	si:dkey-193c22.1	protein_coding	si:dkey-193c22.1 [Source:ZFIN;Acc:ZDB-GENE-030131-7957]	4.44	24.17	22.12	2.66	4.25	3.64	30.99	55.28	8.86	4.69	5.96	0.52	123.62	42.16	100.71	4.01	3.85	5	41.6	9.36	4.76	3.44	125.11	165.41	1.43	4.14	5.73	82.62	56.22	16.84	50.8	3.84	30.99	4.01	52.47	1.55	27.83	11.29	33.69
ENSAMXG00000020041	fah	protein_coding	fumarylacetoacetate hydrolase [Source:NCBI gene;Acc:103026861]	44.28	10.12	29.34	0.72	0.36	1.6	30.85	19.33	14.71	2.23	0.82	0.45	5.3	11.31	11.77	0.42	1.15	1.17	81.27	104.07	36.6	68.92	22.81	11.36	215.74	155.4	117.48	46.71	247.75	91.19	33.47	0.99	22.81	0.82	29.44	0.62	145.71	136.44	76.13
ENSAMXG00000024376	hnf1bb	protein_coding	HNF1 homeobox Bb [Source:NCBI gene;Acc:324283]	192.54	157.63	33.58	0	0	0	43.4	31.54	163	0	0	0.29	161.36	124.61	19.78	0.06	0.05	0	17.86	25.85	57.56	50.34	21.92	37.05	163.47	204.72	209.73	2.29	12.31	7.18	75.87	0.04	43.4	0	63.69	0.1	99.95	87.89	102.85
ENSAMXG00000024380	aldh3a2b	protein_coding	fatty aldehyde dehydrogenase-like [Source:NCBI gene;Acc:103043579]	43.64	6.28	31.31	3.03	0.39	2.53	30.32	16.77	16.35	0.66	2.25	0.79	2.6	4.49	9.77	1.16	0.78	2.45	78.64	108.98	60.19	54.81	55.56	23.21	9.79	13.28	17.53	37.13	72.86	33.27	36.19	1.56	30.32	1.16	30.68	0.99	30.64	25.4	23.41
ENSAMXG00000024713	slc11a2	protein_coding	natural resistance-associated macrophage protein 2 [Source:NCBI gene;Acc:103037062]	30.75	43.96	63.81	3.27	2.47	6.31	28.42	15.45	14.59	0.94	2.91	1.17	52.08	44.84	64.79	1.21	1.62	2.93	44.79	37.01	22.15	16.85	45.59	35.17	38.14	40.24	44.46	24.17	45.7	11.87	37.35	2.54	37.01	2.47	16.19	1.66	34.1	39.19	13.33
ENSAMXG00000029100	qdpra	protein_coding	dihydropteridine reductase-like [Source:NCBI gene;Acc:103021866]	214.2	95.74	222.96	1.98	1.28	6.08	153.5	52.39	89.34	3.61	2.4	4.15	82.06	95.19	109.88	0.67	1.22	3.4	269.14	267.24	108.58	131.41	170.46	82.47	395.8	354.91	215.23	118.01	331.05	108.76	142.97	2.75	109.88	2.4	70.24	1.72	253.96	273.14	124.35
ENSAMXG00000029724	sc5d	protein_coding	sterol-C5-desaturase [Source:NCBI gene;Acc:103032395]	4.55	7.76	3.66	0.46	0.24	0.22	2.39	2.76	4.05	0.65	0.36	0.57	6.98	4.43	3.86	0.13	0.1	0.28	6.61	7.44	3.86	4.49	9.07	6.74	3.04	9.9	39.94	96.19	10.94	7.14	5.24	0.33	4.49	0.28	2.01	0.19	27.86	10.42	35.97
ENSAMXG00000029864	mgst1.2	protein_coding	microsomal glutathione S-transferase 1-like [Source:NCBI gene;Acc:103036743]	184.48	70.94	137.81	3.92	6.29	5.74	101.68	38.35	46.36	4.15	3.03	2.94	65.83	100.38	95.37	4.02	3.55	4.22	262.2	228.34	97.32	172.19	203.95	77.39	117.2	127.63	157.08	397.67	1196.44	412.3	125.51	4.21	100.38	4.02	69.1	1.13	401.39	277.38	411.74
ENSAMXG00000029865	adtrp1	protein_coding	androgen dependent TFPI regulating protein 1 [Source:ZFIN;Acc:ZDB-GENE-050417-220]	76.17	35.92	44.89	4.53	2.87	3.01	50.01	39.1	45.29	2.34	2.83	1.84	29.99	32.57	40.75	1.65	2.9	3.38	74.94	86.46	35.75	36.09	73.57	69.53	12.61	13.9	15.61	48.39	72.49	48.07	51.4	2.82	44.89	2.87	19.08	0.85	35.18	31.84	24.81
ENSAMXG00000030052	pcbd1	protein_coding	pterin-4 alpha-carbinolamine dehydratase 1 [Source:NCBI gene;Acc:103028355]	99.62	64.11	80.94	1.89	0.83	3.43	82.59	77.55	101.42	6.06	4.32	4.73	59.36	58.21	67.39	1.09	1.91	3.63	103.71	82.49	59.68	90.84	88.59	75.92	147.92	163.06	217.28	102.29	129.85	83.24	79.49	3.1	80.94	3.43	15.48	1.78	140.61	138.88	47.56
ENSAMXG00000030936	cyb5a	protein_coding	cytochrome b5 [Source:NCBI gene;Acc:103035299]	301.93	88.51	241.77	6.38	5.22	8.94	202.42	99.58	152.69	4.2	7.33	7.04	77.6	70.87	93.84	3.56	3.17	9.27	364.75	460.83	234.04	320.9	288.48	136.39	250.44	186.89	208.61	233.19	548.95	385.19	208.97	6.12	202.42	6.38	119.95	2.24	302.21	241.82	139.48
ENSAMXG00000031056	triqk	protein_coding	triple QxxK/R motif containing [Source:NCBI gene;Acc:103034789]	37.96	79.32	77.39	2.53	2.49	5.07	45.36	75.65	24.45	5.12	3.83	3.62	89.48	54.3	79.5	1.92	2.08	2.98	105.38	61.59	16.59	22.21	115.04	146.63	35	39.98	35.39	16.17	23.69	27.38	68.72	3.29	75.65	2.98	36.77	1.2	29.6	31.19	8.84
ENSAMXG00000031069	PCYT2	protein_coding	ethanolamine-phosphate cytidylyltransferase-like [Source:NCBI gene;Acc:103030423]	18.86	85.87	32.63	3.45	1.44	2.49	12.11	12.73	47.83	1.13	1.69	1.32	36	10.4	29.64	0.24	1.13	0.71	53.95	33.78	16.87	37.86	162.47	128.67	6.78	10.03	20.32	44.64	26.84	20.16	47.98	1.51	33.78	1.32	44.62	0.96	21.46	20.24	13.53
ENSAMXG00000032240	insig1	protein_coding	insulin induced gene 1 [Source:NCBI gene;Acc:103044594]	502.43	311.94	292.72	3.23	2.32	5.94	53.93	84.1	181.28	1.37	3.58	1.71	693.15	367.72	42.87	2.73	1.21	3.54	46.15	28.21	13.37	81.01	189.77	145.24	82.65	191.5	271.85	351.17	168.72	144.24	202.26	2.85	145.24	2.73	198.01	1.47	201.69	180.11	95.84
ENSAMXG00000032430		protein_coding		81.91	22.9	51.79	3.11	2.77	3.51	36.9	12.13	36.45	0.35	0.46	0.12	28.8	29.1	27.58	0.74	1.32	3.71	48.17	58.3	20.87	36.18	50.37	16.67	44.13	64.6	129.29	11.39	11.34	7.09	37.21	1.79	36.18	1.32	18.33	1.47	44.64	27.76	47.3
ENSAMXG00000034473	furina	protein_coding	furin-1-like [Source:NCBI gene;Acc:103024357]	73.19	82.82	60.65	2.31	1.53	9.58	35.2	17.77	74.11	1.29	4.06	1.68	59.42	45.73	41.73	0.92	1.82	3.89	48	38.23	36.13	58.15	35.05	24.39	16.39	20.38	34.34	139.79	95.65	64.67	48.7	3.01	45.73	1.82	18.9	2.7	61.87	49.51	48.51
ENSAMXG00000034641	apoc2	protein_coding	apolipoprotein C2 [Source:NCBI gene;Acc:111193436]	304.84	525.75	561.82	0.87	0	0.52	373.24	169.22	740.93	0	0	0.92	266.47	344.29	531.51	0	0.33	0.5	1064.17	1296.75	1009.21	1697.74	1869.84	1263.41	3.83	1.84	88.36	449.66	195.95	151.97	801.28	0.35	561.82	0.33	537.89	0.38	148.6	120.16	166.74
ENSAMXG00000034773	mttp	protein_coding	microsomal triglyceride transfer protein [Source:NCBI gene;Acc:103028418]	27.38	22.24	44.7	0.11	0.08	0.47	15.34	8.76	15.12	0.37	0.44	0.44	12.24	24.9	38.77	0.09	0.03	0.04	41.93	37.69	22.35	36.41	85.34	48.2	46.96	63.06	80.73	49.48	61.74	15.66	32.09	0.23	27.38	0.11	19.31	0.19	52.94	55.61	21.86
ENSAMXG00000035010	tfr1b	protein_coding	transferrin receptor protein 1 [Source:NCBI gene;Acc:103028780]	147.92	19.97	143.12	6.65	2.9	11.9	23.43	18.96	41.09	10.01	6.06	7.49	29.07	222.33	60.08	2.57	4.18	8.25	47.47	483.63	87.18	283.53	16.3	24.33	145.92	219.85	179.55	231.37	207.99	68.11	109.89	6.67	47.47	6.65	131.77	3.15	175.46	193.77	60.94
ENSAMXG00000035157	clic5b	protein_coding	chloride intracellular channel 5b [Source:ZFIN;Acc:ZDB-GENE-040426-2542]	74.16	34.7	64.8	0.6	0	1.08	77.37	38.43	37.02	0.16	0.16	0	28.66	29.73	43.4	0.13	0	0	119.5	154.13	58.96	62.76	93.87	52.44	122.57	163.88	191.52	159.73	159.42	362.09	64.66	0.24	58.96	0.13	35.48	0.37	193.2	161.8	85.6
ENSAMXG00000035183	atf5a	protein_coding	activating transcription factor 5a [Source:ZFIN;Acc:ZDB-GENE-060526-205]	31.81	56.01	67.84	2.41	1.42	3.76	79.99	8.68	11.55	1.51	1.86	1.28	112.64	19.75	56	1.94	1.67	2.66	51.49	79.14	12.21	6.7	87.14	75.81	28.71	35.8	28.49	38.29	44.82	55.35	50.45	2.06	56	1.86	33.64	0.78	38.58	37.05	10.27
ENSAMXG00000036404	shmt2	protein_coding	serine hydroxymethyltransferase 2 [Source:NCBI gene;Acc:103047201]	283.27	108.55	226.83	8.95	6.69	12.87	127.18	79.9	66.46	12.01	13.56	8.71	79.66	103.53	129.28	4.94	5.56	13.72	331.17	401.27	60.61	108.01	226.38	124.66	156.99	177.26	178.15	224.05	287.86	95.72	163.78	9.67	124.66	8.95	105.11	3.48	186.67	177.7	64.73
ENSAMXG00000039071		protein_coding	acidic mammalian chitinase-like [Source:NCBI gene;Acc:103023698]	366.91	130.51	215.07	1.74	2.52	3.12	218.28	166.14	193.11	1.51	1.16	2.24	70.5	100.74	131.16	3.79	9.22	13.49	306.35	408.64	396.73	374.29	363.53	170.35	143.23	502.36	378.28	6773.47	4917.23	714.75	240.82	4.31	215.07	2.52	117.22	4.21	2238.22	608.56	2861.05
ENSAMXG00000039537	pmt	protein_coding	phosphoethanolamine N-methyltransferase 3-like [Source:NCBI gene;Acc:103035546]	617.77	470.97	337.14	0.77	0.4	0.42	412.47	426.21	675.49	0.51	0.3	1.11	318.72	196.66	311.92	0.12	0.53	0.24	910.07	717.64	797.37	1167.71	1074.3	814.6	141.34	314.27	523.04	563.79	344.08	132.46	616.6	0.49	617.77	0.42	295.2	0.3	336.5	329.17	182.61
ENSAMXG00000039643	cthl	protein_coding	cystathionine gamma-lyase [Source:NCBI gene;Acc:103034904]	428.82	525.28	213.3	13.04	11.78	32.27	131.6	95.12	74.95	6	9.82	3.37	496.41	576.55	193.19	11.82	17.88	23.13	512.18	264.2	134.91	305.55	152.53	46.14	1636.81	2022.05	1764.29	665.03	1316.64	172.49	276.72	14.35	213.3	11.82	183.99	8.92	1262.88	1476.72	709.48
ENSAMXG00000042395	akr1b1.1	protein_coding	aldose reductase-like [Source:NCBI gene;Acc:103035023]	46.8	23.61	27.52	1.03	1.79	1.98	9.13	11.07	25.3	1.06	0.9	1.28	4.48	13.67	12.69	0.37	0.64	0.95	45.8	60.78	29.75	28.57	37.18	20.75	0.64	0.57	1.49	21.23	38.43	53.08	26.47	1.11	25.3	1.03	15.84	0.51	19.24	11.36	22.48
ENSAMXG00000042687	si:ch211-195e19.1	protein_coding	probable N-acetyltransferase CML1 [Source:NCBI gene;Acc:103037654]	63.53	39.99	42.07	0.17	0.72	0.2	17.17	9.05	21.97	0	0.18	0.18	7.48	16.23	11.16	0	0.25	0.19	62.9	70.99	29.53	110.18	38.5	24.57	16.52	27.52	71.81	5.17	5.85	10.02	37.69	0.21	29.53	0.18	28.66	0.21	22.82	13.27	25.4
ENSAMXG00000043868	rbp5	protein_coding	retinol-binding protein 1-like [Source:NCBI gene;Acc:103023961]	100.07	29.32	60.97	0.9	0.73	3.35	38.35	14.4	19.47	7.15	5.07	2.4	23.22	35.65	31.23	1.93	2.07	5.09	97.45	112.49	95.09	134.96	52.83	20.08	3.69	4.04	5.47	252.85	449.86	327.1	57.71	3.19	38.35	2.4	39.72	2.17	173.84	129.16	195.98
ENSAMXG00000044043	tm7sf2	protein_coding	transmembrane 7 superfamily member 2 [Source:ZFIN;Acc:ZDB-GENE-041212-19]	17.84	47.14	24.1	6.2	2.92	2.67	11.29	35.89	94.98	1.88	1.47	1.7	85.35	92.74	77.79	1.7	1.93	1.73	14.28	11.38	5.49	5.76	46.15	61.32	20.66	45.47	114.69	397.46	91.75	60.31	42.1	2.47	35.89	1.88	32.94	1.48	121.72	76.03	139.12
